# Supplementary material for: Synthesis of New Tricyclic 1,2-Thiazine Derivatives with Anti-Inflammatory Activity
Source: Int J Mol Sci. 2021 Jul 22;22(15):7818. doi: 10.3390/ijms22157818 (PMC8346139; doi:10.3390/ijms22157818)
Supplement: Supplementary file 1 [file ijms-22-07818-s001.zip]

Archive with 1 entries (1 files):
- ijms-1275670-supplementary.pdf
